# Supplementary material for: A Versatile Continuous Fluorometric Enzymatic Assay for Targeting Nicotinate Phosphoribosyltransferase
Source: Molecules. 2023 Jan 18;28(3):961. doi: 10.3390/molecules28030961 (PMC9919730; doi:10.3390/molecules28030961)
Supplement: Supplementary file 1 [file molecules-28-00961-s001.zip]

Archive with 1 entries (1 files):
- molecules-2131526-supplementary.pdf
